# Supplementary material for: Species distribution and seasonal dynamics of equine tick infestation in two Mediterranean climate niches in Israel
Source: Parasit Vectors. 2018 Oct 16;11:546. doi: 10.1186/s13071-018-3093-0 (PMC6192331; doi:10.1186/s13071-018-3093-0)
Supplement: Supplementary file 1 — Table S1. Ticks collected at each farm and season. For each farm the geographical coordinates are specified, along with the number of horses examined for each season, the number of ticks collected of each species, and the average number of ticks per horse. (XLSX 16 kb) [file 13071_2018_3093_MOESM1_ESM.xlsx]

## Sheet: Farms
Farm		Coordinates		Summer								Autumn								Winter								Spring
Farm	Housing	X	Y	No of horses	Ha. parva	Hy. excavatum	Hy. marginatum	Rh. annulatus	Rh. turanicus	Total ticks	Avg Ticks per horse	No of horses	Ha. parva	Hy. excavatum	Hy. marginatum	Rh. annulatus	Rh. turanicus	Total ticks	Avg Ticks per horse	No of horses	Ha. parva	Hy. excavatum	Hy. marginatum	Rh. annulatus	Rh. turanicus	Total ticks	Avg Ticks per horse	No of horses	Ha. parva	Hy. excavatum	Hy. marginatum	Rh. annulatus	Rh. turanicus	Total ticks	Avg Ticks per horse
1	Stall	193367	715071	5	0	0	0	0	0	0	0	6	0	0	0	0	0	0	0	4	0	0	0	0	0	0	0	4	0	0	0	0	0	0	0
2	Pasture	200886	737467	25	0	16	237	1	0	254	10.16	41	0	0	0	0	0	0	0	38	0	1	75	0	0	76	2	36	0	4	300	0	0	304	8.44444
3	Paddock	194380	714585	9	0	0	0	0	0	0	0	9	0	0	0	0	0	0	0	7	0	0	0	0	0	0	0	9	0	1	0	0	0	1	0.111111
4	Stall	237040	718778	10	0	0	0	0	0	0	0	9	0	0	0	0	0	0	0	9	0	0	0	0	0	0	0	9	0	0	0	0	0	0	0
5	Stall	222832	507607	0								8	0	0	0	0	0	0	0	5	0	0	0	0	0	0	0	0
6	Paddock	205965	428113	0								17	0	0	0	0	0	0	0	17	0	0	0	0	0	0	0	17	0	0	0	0	0	0	0
7	Stall	218116	747453	0								6	0	0	0	0	0	0	0	7	0	0	0	0	0	0	0	8	0	0	0	0	0	0	0
8	Paddock	221220	731483	29	0	1	5	0	0	6	0.206897	31	0	0	0	0	0	0	0	31	0	0	0	0	0	0	0	29	0	0	2	0	0	2	0.0689655
9	Paddock	244252	628616	11	0	0	0	0	0	0	0	10	0	0	0	0	0	0	0	7	0	0	0	0	0	0	0	9	0	0	0	0	0	0	0
10	Pasture	199472	727791	18	0	0	12	119	0	131	7.27778	18	0	0	0	0	0	0	0	18	0	0	1	0	0	1	0.0555556	17	0	0	11	1	0	12	0.705882
11	Stall	214580	759432	9	0	1	0	0	0	1	0.111111	0								0								0
12	Pasture	224987	769091	14	0	0	5	0	0	5	0.357143	11	0	0	1	0	0	1	0.0909091	11	0	0	0	0	0	0	0	9	0	1	28	0	0	29	3.22222
13	Pasture	272892	782066	18	0	287	27	0	2	316	17.5556	28	298	103	2	0	1	404	14.4286	28	5	52	2	0	0	59	2.10714	28	24	636	168	0	192	1020	36.4286
14	Pasture	261708	738105	0								10	88	16	0	42	0	146	14.6	0								10	0	108	1	2	90	201	20.1
15	Stall	186796	643420	0								0								5	0	0	0	0	0	0	0	0
16	Paddock	183424	647898	16	0	0	0	0	0	0	0	15	0	0	0	0	0	0	0	15	0	0	0	0	0	0	0	14	0	0	0	0	0	0	0
17	Pasture	273681	748827	9	0	15	11	0	0	26	2.88889	9	62	21	6	1	0	90	10	8	0	6	0	0	2	8	1	7	0	70	29	0	45	144	20.5714
18	Stall	214314	628832	13	0	0	0	0	0	0	0	11	0	0	0	0	0	0	0	9	0	0	0	0	0	0	0	9	0	0	0	0	0	0	0
19	Stall	214718	474780	0								6	0	0	0	0	0	0	0	4	0	0	0	0	0	0	0	4	0	0	0	0	0	0	0
20	Stall	183608	663969	32	0	0	0	0	0	0	0	25	0	0	0	0	0	0	0	26	0	0	0	0	0	0	0	26	0	0	0	0	0	0	0
21	Stall	192862	664857	0								0								12	0	0	0	0	0	0	0	0
22	Stall	193300	654189	0								0								38	0	0	0	0	0	0	0	0
23	Paddock	154760	579355	0								6	0	9	0	0	0	9	1.5	0								6	0	2	0	0	0	2	0.333333
24	Pasture	251757	756713	0								17	0	0	0	0	0	0	0	18	0	0	0	0	0	0	0	17	0	5	1	0	0	6	0.352941
